# Supplementary material for: AEBP1 is a negative regulator of skeletal muscle cell differentiation in oral squamous cell carcinoma
Source: Sci Rep. 2024 Nov 9;14:27425. doi: 10.1038/s41598-024-79061-3 (PMC11550323; doi:10.1038/s41598-024-79061-3)
Supplement: Supplementary file 1 — Supplementary Material 1 [file 41598_2024_79061_MOESM1_ESM.xlsx]

## Sheet: Sheet1
Supplemntary Table S1. Sequences of the primeres used in this study
RT-PCR
AEBP1	Forward	5'-TCTTCGTGGGCTTCAGCAATGA-3'
	Reverse	5'-TAGATGCGGATGAAACGAGCCA-3'
	Product size (variant 1)	148 bp
	Product size (variant 2)	251 bp
qRT-PCR
AEBP1	Forward	5'-CATTCTGGCTCCCTCAGAAA-3'
	Reverse	5'-TCTCCTGGATTCTGCCAGTTA-3'
	Product size	120 bp
MYOD1	Forward	5'-CACTACAGCGGCGACTCC-3'
	Reverse	5'-TTGTAGTAGGCGCCTTCGTAG-3'
	Product size	122 bp
MYOG	Forward	5'-AATGACCTCACAGCACAGAGAG-3'
	Reverse	5'-CGAGAGCTGTGAAACTAGTGTG-3'
	Product size	96 bp
MYH1	Forward	5'-ATTGGGGTCTTGGACATTGC-3'
	Reverse	5'-AAGTTGATGCACAGCTGCTC-3'
	Product size	71 bp
MYH2	Forward	5'-TCTCAGGCTTCAAGATTTGGTAG-3'
	Reverse	5'-TGGAGCTTGCGGAATTTAGC -3'
	Product size	117 bp
MYH3	Forward	5'-ACGCCTATCAGTTCATGCTG-3'
	Reverse	5'-AAGTACTGGATGACCCGTTTGG-3'
	Product size	106 bp
MYH8	Forward	5'-AGTCAGAGGCAAAACGGAAG-3'
	Reverse	5'-TTTCCTCTGCATCAGCCAAG-3'
	Product size	117 bp
TNNT1	Forward	5'-AACTGAGAAGGAACGCGAAC-3'
	Reverse	5'-AACTGAGAAGGAACGCGAAC-3'
	Product size	72 bp
TNNT3	Forward	5'-AAGGGGAGAAAGTGGACTTCG-3'
	Reverse	5'-TTCTTCCGGGCTTCAAAGTG-3'
	Product size	103 bp
TPM1	Forward	5'-TGGCAACAGCTTTGCAGAAG-3'
	Reverse	5'-TGCTTGGCCTCTTTCAGTTG-3'
	Product size	142 bp
TPM2	Forward	5'-GACAGAGGATGAGGTGGAAAAG-3'
	Reverse	5'-TCCTCCTCAACCAGCTGAATG-3'
	Product size	138 bp
TTN	Forward	5'-AGGTTGTAGGGCCCATTACTTG-3'
	Reverse	5'-TTTGCCAGAAATGCCAGCTC-3'
	Product size	131 bp
ACTB	Forward	5'-GCCAACCGCGAGAAGATGA-3'
	Reverse	5'-AGCACAGCCTGGATAGCAAC-3'
	Product size	80 bp
